# Supplementary material for: Associations between bacterial infections and blood pressure in pregnancy
Source: Pregnancy Hypertens. 2017 Oct;10:202–6. doi: 10.1016/j.preghy.2017.09.004 (PMC5710763; doi:10.1016/j.preghy.2017.09.004)
Supplement: Supplementary data 1 [file mmc1.xml]

<?xml version="1.0" encoding="UTF-8" standalone="no"?><data:data><datasets><author>cjp1002@cam.ac.uk</author><type>0</type><dataset><value>3</value><reason>Other (please explain)</reason><comments>The data relating to this manuscript will be published elsewhere in the University of Cambridge repository (https://www.repository.cam.ac.uk/discover).</comments></dataset></datasets></data:data>
